# Supplementary material for: Stroma AReactive Invasion Front Areas (SARIFA)—A New Easily to Determine Biomarker in Colon Cancer—Results of a Retrospective Study
Source: Cancers (Basel). 2021 Sep 29;13(19):4880. doi: 10.3390/cancers13194880 (PMC8508517; doi:10.3390/cancers13194880)
Supplement: Supplementary file 1 [file cancers-13-04880-s001.zip]

Archive with 1 entries (1 files):
- cancers-1374890-supplementary.pdf
